# Supplementary material for: Soil microbial communities are sensitive to differences in fertilization intensity in organic and conventional farming systems
Source: FEMS Microbiol Ecol. 2023 May 9;99(6):fiad046. doi: 10.1093/femsec/fiad046 (PMC10236208; doi:10.1093/femsec/fiad046)
Supplement: fiad046_Supplemental_Files [file fiad046_supplemental_files.zip]

Archive with 10 entries (10 files):
- Supplementary_Figure2.png
- Supplementary_Figure3.png
- Supplementary_Figure_4.png
- Supplementary_Figure_5.png
- Supplementary_Figure_legends.docx
- Supplementary_Table1.docx
- Supplementary_Table2.docx
- Supplementary_Table3.docx
- Supplementary_Table4.docx
- Supplemtary_Figure_1.pdf
